# Supplementary material for: Three species of Hitobia Kamura, 1992 (Araneae, Gnaphosidae) from south-west China
Source: Zookeys. 2014 Dec 16;(464):25–34. doi: 10.3897/zookeys.464.8403 (PMC4284633; doi:10.3897/zookeys.464.8403)
Supplement: XML Treatment for Hitobia tengchong [file zookeys.464.8403-treatment1.xml]

<!DOCTYPE tp:taxon-treatment
  PUBLIC "-//TaxonX//DTD Taxonomic Treatment Publishing DTD v0 20100105//EN" "tax-treatment-NSO.dtd">
<tp:taxon-treatment xmlns:tp="http://www.plazi.org/taxpub"><tp:treatment-meta><kwd-group><label>Taxon classification</label><kwd><named-content content-type="kingdom">Animalia</named-content></kwd><kwd><named-content content-type="order">Araneae</named-content></kwd><kwd><named-content content-type="family">Gnaphosidae</named-content></kwd></kwd-group><mixed-citation publication-type="journal"><person-group><name><surname>Wang</surname><given-names>Cheng</given-names></name><name><surname>Peng</surname><given-names>Xian-Jin</given-names></name></person-group><article-title>Three species of <italic><tp:taxon-name><tp:taxon-name-part taxon-name-part-type="genus">Hitobia</tp:taxon-name-part></tp:taxon-name></italic> Kamura, 1992 (<tp:taxon-name><tp:taxon-name-part taxon-name-part-type="order">Araneae</tp:taxon-name-part></tp:taxon-name>, <tp:taxon-name><tp:taxon-name-part taxon-name-part-type="family">Gnaphosidae</tp:taxon-name-part></tp:taxon-name>) from south-west China</article-title><source>Zookeys</source><day>16</day><month>12</month><year>2014</year><volume>2014</volume><issue>464</issue><fpage>25</fpage><lpage>34</lpage><pub-id pub-id-type="doi">10.3897/zookeys.464.8403</pub-id></mixed-citation></tp:treatment-meta><tp:nomenclature><tp:taxon-name>
                            <tp:taxon-name-part taxon-name-part-type="genus">Hitobia</tp:taxon-name-part>
                            <tp:taxon-name-part taxon-name-part-type="species">tengchong</tp:taxon-name-part>
                            <object-id xmlns:xlink="http://www.w3.org/1999/xlink" content-type="zoobank" xlink:type="simple">http://zoobank.org/A2EE881F-D6ED-4EA4-8C53-5512D8BC3B00</object-id>
                        </tp:taxon-name><tp:taxon-status xmlns:xlink="http://www.w3.org/1999/xlink" xlink:type="simple">sp. n.</tp:taxon-status><xref ref-type="fig" rid="F1">Figs 1</xref><xref ref-type="fig" rid="F2">–8</xref></tp:nomenclature><tp:treatment-sec sec-type="Type material"><title>Type material.</title><p><bold>Holotype:</bold> ♂, <bold>China, Yunnan:</bold> Tengchong County, Jietou Township, 8# boundary post of Yakou (<named-content xmlns:xlink="http://www.w3.org/1999/xlink" content-type="dwc:verbatimCoordinates" xlink:type="simple">25°80.894'N, 98°62.080'E</named-content>, 2890 m), 23 May 2006, Xingping Wang, Xianjin Peng leg.</p></tp:treatment-sec><tp:treatment-sec sec-type="Etymology"><title>Etymology.</title><p>The specific name refers to the type locality; adjective.</p></tp:treatment-sec><tp:treatment-sec sec-type="Diagnosis"><title>Diagnosis.</title><p>This new species is somewhat similar to <italic><tp:taxon-name><tp:taxon-name-part taxon-name-part-type="genus">Hitobia</tp:taxon-name-part> <tp:taxon-name-part taxon-name-part-type="species">yaginumai</tp:taxon-name-part></tp:taxon-name></italic> Deeleman-Reinhold, 2001 (see <xref ref-type="bibr" rid="B1">Deeleman-Reinhold 2001</xref>: figs 868–874), especially in opisthosoma having a large dorsal scutum, retrolateral tibial apophysis bearing a tuft of long setae on the base, male palp with a obvious conductor, but can be distinguished from the latter by: 1) embolus erect, the tip reached to the position of 11:00 o’clock approximately (Figs <xref ref-type="fig" rid="F1">3</xref>, <xref ref-type="fig" rid="F2">7</xref>) versus encircling along the top of bulb prolaterally, the tip reached to the position of 2:00 o’clock in <italic><tp:taxon-name><tp:taxon-name-part taxon-name-part-type="genus">Hitobia</tp:taxon-name-part> <tp:taxon-name-part taxon-name-part-type="species">yaginumai</tp:taxon-name-part></tp:taxon-name></italic>; 2) conductor lamellate in retrolateral view (Figs <xref ref-type="fig" rid="F1">4</xref>, <xref ref-type="fig" rid="F2">8</xref>) versus almost semicircular in <italic><tp:taxon-name><tp:taxon-name-part taxon-name-part-type="genus">Hitobia</tp:taxon-name-part> <tp:taxon-name-part taxon-name-part-type="species">yaginumai</tp:taxon-name-part></tp:taxon-name></italic>; 3) retrolateral tibial apophysis hornlike and its apex only extending to the quarter of cymbium in retrolateral view (Figs <xref ref-type="fig" rid="F1">4</xref>, <xref ref-type="fig" rid="F2">8</xref>) versus hook-like and its apex extending about to the middle part of cymbium in <italic><tp:taxon-name><tp:taxon-name-part taxon-name-part-type="genus">Hitobia</tp:taxon-name-part> <tp:taxon-name-part taxon-name-part-type="species">yaginumai</tp:taxon-name-part></tp:taxon-name></italic>; 4) abdominal dorsum only with one transverse white stripe (Fig. <xref ref-type="fig" rid="F1">1</xref>) versus with two additional short longitudinal white stripes on each side except for one transverse white stripe in <italic><tp:taxon-name><tp:taxon-name-part taxon-name-part-type="genus">Hitobia</tp:taxon-name-part> <tp:taxon-name-part taxon-name-part-type="species">yaginumai</tp:taxon-name-part></tp:taxon-name></italic>; 5) chelicerae with 3 promarginal teeth (Fig. <xref ref-type="fig" rid="F2">6</xref>) versus 2 in <italic><tp:taxon-name><tp:taxon-name-part taxon-name-part-type="genus">Hitobia</tp:taxon-name-part> <tp:taxon-name-part taxon-name-part-type="species">yaginumai</tp:taxon-name-part></tp:taxon-name></italic>.</p><fig id="F1" position="float" orientation="portrait"><label>Figures 1–4.</label><caption><p><italic><tp:taxon-name><tp:taxon-name-part taxon-name-part-type="genus">Hitobia</tp:taxon-name-part> <tp:taxon-name-part taxon-name-part-type="species">tengchong</tp:taxon-name-part></tp:taxon-name></italic> sp. n. <bold>1</bold> male body, dorsal view <bold>2</bold> prosoma, ventral view <bold>3</bold> male palp, ventral view <bold>4</bold> male palp, retrolateral view. Scale bars: 0.5 mm (<bold>1</bold>–<bold>2</bold>); 0.1 mm (<bold>3</bold>–<bold>4</bold>).</p></caption><graphic xmlns:xlink="http://www.w3.org/1999/xlink" xlink:href="zookeys-464-025-g001.jpg" position="float" orientation="portrait" xlink:type="simple" id="oo_35538.jpg"/></fig><fig id="F2" position="float" orientation="portrait"><label>Figures 5–8.</label><caption><p><italic><tp:taxon-name><tp:taxon-name-part taxon-name-part-type="genus">Hitobia</tp:taxon-name-part> <tp:taxon-name-part taxon-name-part-type="species">tengchong</tp:taxon-name-part></tp:taxon-name></italic> sp. n. <bold>5</bold> eye area, dorsal view <bold>6</bold> left chelicera, posterior view <bold>7</bold> male palp, ventral view <bold>8</bold> male palp, retrolateral view. Scale bars: 0.1 mm (<bold>5</bold>–<bold>8</bold>). <bold>C</bold> conductor <bold>E</bold> embolus <bold>RTA</bold> retrolateral tibial apophysis.</p></caption><graphic xmlns:xlink="http://www.w3.org/1999/xlink" xlink:href="zookeys-464-025-g002.jpg" position="float" orientation="portrait" xlink:type="simple" id="oo_35539.jpg"/></fig></tp:treatment-sec><tp:treatment-sec sec-type="Description"><title>Description.</title><p><bold>Male:</bold> Total length 5.15. Prosoma 2.29 long, 1.67 wide. Opisthosoma 2.72 long, 1.52 wide. Clypeus 0.05 high. Carapace dark brown, long oval, widest at coxae II and III, covered with some white hair. Cervical grooves, fovea and radial grooves dark brown. AER and PER both slightly recurved, wider posteriorly (Fig. <xref ref-type="fig" rid="F2">5</xref>). Eyes sizes and interdistances: AME 0.08, ALE 0.08, PME 0.07, PLE 0.09, AME–AME 0.04, AME–ALE 0.01, PME–PME 0.09, PME–PLE 0.09, ALE–PLE 0.14. MOA anterior width 0.18, posterior width 0.22, length 0.25. Chelicerae brown, with 3 promarginal teeth and 1 retromarginal (Fig. <xref ref-type="fig" rid="F2">6</xref>). Endites yellowish brown, almost parallel (Fig. <xref ref-type="fig" rid="F1">2</xref>). Labium yellowish brown, longer than wide, ligulate (Fig. <xref ref-type="fig" rid="F1">2</xref>). Sternum colored as labium, covered with some dark bristles, anterior straight and posterior subacute (Fig. <xref ref-type="fig" rid="F1">2</xref>). Legs femur, coxae I and II dark brown, others yellowish brown. Trochanters I and II without ventral notch, trochanters III and IV with a shallow ventral notch. Legs spinnation: femur: I, II, III d1-1-0, r0-0-1; IV d0-0-1; patella: I, II, III p0-1-0; IV p0-1-0; tibia: I v1-1-1; II v1-1-1; III d1-0-0, p1-0-0, v1-0-0, r1-1-1; IV d1-0-0, v1-0-1, r0-1-0; metatarsi: I v1-0-0; II v1-0-0, p1-0-0; III d1-0-0, p0-1-0, v1-0-0; IV d1-1-0, p0-1-0, r0-1-0, v1-1-0. Legs length: I 4.65 (1.31, 1.72, 1.02, 0.60), II 4.61 (1.29, 1.70, 1.02, 0.60), III 4.28 (1.02, 1.45, 1.21, 0.60), IV 5.84 (1.71, 2.00, 1.53, 0.60). Dorsum of opisthosoma (Fig. <xref ref-type="fig" rid="F1">1</xref>) dark brown, long oval, with a large scutum about four-fifths of the whole abdominal length and one transverse white stripe posteriorly, covered with white thin hair. Venter brown.</p><p>Male palp (Figs <xref ref-type="fig" rid="F1">3–4</xref>, <xref ref-type="fig" rid="F2">7–8</xref>): tibia short, with several long prolatral macrosetae, the retrolateral apophysis hornlike and bearing a tuft of long and curved macrosetae on the base. Bulb elongated, widest at middle part. Embolus thin and short, originating from the prolateral top of bulb, erect, the tip reached to the position of 11:00 o’clock approximately in ventral view. Conductor large relatively, membranous, situated retrolaterally at embolus, lamellate in retrolateral view.</p><p><bold>Female:</bold> Unknown.</p></tp:treatment-sec><tp:treatment-sec sec-type="Distribution"><title>Distribution.</title><p>China (Yunnan).</p><!--PageBreak--></tp:treatment-sec><ref-list><ref id="B1"><mixed-citation xmlns:xlink="http://www.w3.org/1999/xlink" xlink:type="simple"><person-group><name name-style="western"><surname>Deeleman-Reinhold</surname><given-names>CL</given-names></name></person-group> (<year>2001</year>) <source>Forest spiders of South East Asia: with a revision of the sac and ground spiders (<tp:taxon-name><tp:taxon-name-part taxon-name-part-type="order">Araneae</tp:taxon-name-part></tp:taxon-name>: <tp:taxon-name><tp:taxon-name-part taxon-name-part-type="family">Clubionidae</tp:taxon-name-part></tp:taxon-name>, <tp:taxon-name><tp:taxon-name-part taxon-name-part-type="family">Corinnidae</tp:taxon-name-part></tp:taxon-name>, <tp:taxon-name><tp:taxon-name-part taxon-name-part-type="family">Liocranidae</tp:taxon-name-part></tp:taxon-name>, <tp:taxon-name><tp:taxon-name-part taxon-name-part-type="family">Gnaphosidae</tp:taxon-name-part></tp:taxon-name>, <tp:taxon-name><tp:taxon-name-part taxon-name-part-type="family">Prodidomidae</tp:taxon-name-part></tp:taxon-name> and <tp:taxon-name><tp:taxon-name-part taxon-name-part-type="family">Trochanterriidae</tp:taxon-name-part></tp:taxon-name> [sic]).</source><publisher-name>Brill</publisher-name>, <publisher-loc>Leiden</publisher-loc>, <size units="page">591 pp</size>.</mixed-citation></ref></ref-list></tp:taxon-treatment>
