# Supplementary material for: Three species of Hitobia Kamura, 1992 (Araneae, Gnaphosidae) from south-west China
Source: Zookeys. 2014 Dec 16;(464):25–34. doi: 10.3897/zookeys.464.8403 (PMC4284633; doi:10.3897/zookeys.464.8403)
Supplement: XML Treatment for Hitobia hirtella [file zookeys.464.8403-treatment2.xml]

<!DOCTYPE tp:taxon-treatment
  PUBLIC "-//TaxonX//DTD Taxonomic Treatment Publishing DTD v0 20100105//EN" "tax-treatment-NSO.dtd">
<tp:taxon-treatment xmlns:tp="http://www.plazi.org/taxpub"><tp:treatment-meta><kwd-group><label>Taxon classification</label><kwd><named-content content-type="kingdom">Animalia</named-content></kwd><kwd><named-content content-type="order">Araneae</named-content></kwd><kwd><named-content content-type="family">Gnaphosidae</named-content></kwd></kwd-group><mixed-citation publication-type="journal"><person-group><name><surname>Wang</surname><given-names>Cheng</given-names></name><name><surname>Peng</surname><given-names>Xian-Jin</given-names></name></person-group><article-title>Three species of <italic><tp:taxon-name><tp:taxon-name-part taxon-name-part-type="genus">Hitobia</tp:taxon-name-part></tp:taxon-name></italic> Kamura, 1992 (<tp:taxon-name><tp:taxon-name-part taxon-name-part-type="order">Araneae</tp:taxon-name-part></tp:taxon-name>, <tp:taxon-name><tp:taxon-name-part taxon-name-part-type="family">Gnaphosidae</tp:taxon-name-part></tp:taxon-name>) from south-west China</article-title><source>Zookeys</source><day>16</day><month>12</month><year>2014</year><volume>2014</volume><issue>464</issue><fpage>25</fpage><lpage>34</lpage><pub-id pub-id-type="doi">10.3897/zookeys.464.8403</pub-id></mixed-citation></tp:treatment-meta><tp:nomenclature><tp:taxon-name>
                            <tp:taxon-name-part taxon-name-part-type="genus">Hitobia</tp:taxon-name-part>
                            <tp:taxon-name-part taxon-name-part-type="species">hirtella</tp:taxon-name-part>
                            <object-id xmlns:xlink="http://www.w3.org/1999/xlink" content-type="zoobank" xlink:type="simple">http://zoobank.org/67B532D8-9C8E-477A-8339-EFDDE055615C</object-id>
                        </tp:taxon-name><tp:taxon-status xmlns:xlink="http://www.w3.org/1999/xlink" xlink:type="simple">sp. n.</tp:taxon-status><xref ref-type="fig" rid="F3">Figs 9</xref><xref ref-type="fig" rid="F4">–16</xref><!--PageBreak--><!--PageBreak--></tp:nomenclature><tp:treatment-sec sec-type="Type material"><title>Type material.</title><p><bold>Holotype</bold> ♂, <bold>China, Yunnan:</bold> Nujiang Prefecture, Gongshan County, Pengdang Township, Longpo Village, 12.5 air km of Gongshan (<named-content xmlns:xlink="http://www.w3.org/1999/xlink" content-type="dwc:verbatimCoordinates" xlink:type="simple">27°85.608'N, 98°68.448'E</named-content>, 1550 m), 4–7 July 2000, Hengmei Yan leg.</p></tp:treatment-sec><tp:treatment-sec sec-type="Etymology"><title>Etymology.</title><p>The specific name comes from the Latin <italic>hirtella</italic> (with macrosetae), referring to the three thick setae on the cymbial tip.</p></tp:treatment-sec><tp:treatment-sec sec-type="Diagnosis"><title>Diagnosis.</title><p>This new species resembles <italic><tp:taxon-name><tp:taxon-name-part taxon-name-part-type="genus">Hitobia</tp:taxon-name-part> <tp:taxon-name-part taxon-name-part-type="species">shaohai</tp:taxon-name-part></tp:taxon-name></italic> Yin &amp; Bao, 2012 (see <xref ref-type="bibr" rid="B10">Yin et al. 2012</xref>: figs 631a–h) in having a similar size of dorsal scutum, retrolateral tibial apophysis bearing a cluster of bristles on the base, but can be separated by: 1) conductor visible in ventral view (Figs <xref ref-type="fig" rid="F3">11</xref>, <xref ref-type="fig" rid="F4">15</xref>) versus invisible in <italic><tp:taxon-name><tp:taxon-name-part taxon-name-part-type="genus">Hitobia</tp:taxon-name-part> <tp:taxon-name-part taxon-name-part-type="species">shaohai</tp:taxon-name-part></tp:taxon-name></italic>; 2) retrolateral tibial apophysis longer, stronger, the distal end not bifurcated (Figs <xref ref-type="fig" rid="F3">11</xref>–<xref ref-type="fig" rid="F3">12</xref>, <xref ref-type="fig" rid="F4">15</xref>–<xref ref-type="fig" rid="F4">16</xref>) versus with two rami in <italic><tp:taxon-name><tp:taxon-name-part taxon-name-part-type="genus">Hitobia</tp:taxon-name-part> <tp:taxon-name-part taxon-name-part-type="species">shaohai</tp:taxon-name-part></tp:taxon-name></italic>; 3) opisthosoma dorsum without obvious markings (Fig. <xref ref-type="fig" rid="F3">9</xref>) versus with one median pale transverse white stripe in <italic><tp:taxon-name><tp:taxon-name-part taxon-name-part-type="genus">Hitobia</tp:taxon-name-part> <tp:taxon-name-part taxon-name-part-type="species">shaohai</tp:taxon-name-part></tp:taxon-name></italic>; 4) chelicerae with 3 promarginal teeth (Fig. <xref ref-type="fig" rid="F4">14</xref>) versus with 2 in <italic><tp:taxon-name><tp:taxon-name-part taxon-name-part-type="genus">Hitobia</tp:taxon-name-part> <tp:taxon-name-part taxon-name-part-type="species">shaohai</tp:taxon-name-part></tp:taxon-name></italic>.</p><fig id="F3" position="float" orientation="portrait"><label>Figures 9–12.</label><caption><p><italic><tp:taxon-name><tp:taxon-name-part taxon-name-part-type="genus">Hitobia</tp:taxon-name-part> <tp:taxon-name-part taxon-name-part-type="species">subhirsuta</tp:taxon-name-part></tp:taxon-name></italic> sp. n. <bold>9</bold> male body, dorsal view <bold>10</bold> prosoma, ventral view <bold>11</bold> male palp, ventral view <bold>12</bold> male palp, retrolateral view. Scale bars: 0.5 mm (<bold>9</bold>–<bold>10</bold>); 0.1 mm (<bold>11</bold>–<bold>12</bold>).</p></caption><graphic xmlns:xlink="http://www.w3.org/1999/xlink" xlink:href="zookeys-464-025-g003.jpg" position="float" orientation="portrait" xlink:type="simple" id="oo_35540.jpg"/></fig><fig id="F4" position="float" orientation="portrait"><label>Figures 13–16.</label><caption><p><italic><tp:taxon-name><tp:taxon-name-part taxon-name-part-type="genus">Hitobia</tp:taxon-name-part> <tp:taxon-name-part taxon-name-part-type="species">subhirsuta</tp:taxon-name-part></tp:taxon-name></italic> sp. n. <bold>13</bold> eye area, dorsal view <bold>14</bold> left chelicera, posterior view <bold>15</bold> male palp, ventral view <bold>16</bold> male palp, retrolateral view. Scale bars: 0.1 mm (<bold>13</bold>–<bold>16</bold>). <bold>C</bold> conductor <bold>E</bold> embolus <bold>RTA</bold> retrolateral tibial apophysis.</p></caption><graphic xmlns:xlink="http://www.w3.org/1999/xlink" xlink:href="zookeys-464-025-g004.jpg" position="float" orientation="portrait" xlink:type="simple" id="oo_35541.jpg"/></fig></tp:treatment-sec><tp:treatment-sec sec-type="Description"><title>Description.</title><p><bold>Male:</bold> Total length 5.30. Prosoma 2.33 long, 1.75 wide. Opisthosoma 2.85 long, 1.63 wide. Clypeus 0.06 high. Carapace brown, long oval, widest at coxae II and III, covered with some white hair. Fovea, cervical grooves and radial grooves dark brown. AER and PER both slightly recurved, wider posteriorly (Fig. <xref ref-type="fig" rid="F4">13</xref>). Eyes sizes and interdistances: AME 0.08, ALE 0.10, PME 0.09, PLE 0.09, AME–AME 0.05, ALE–AME 0.01, PME–PME 0.10, PME–PLE 0.10, ALE–PLE 0.14. MOA <!--PageBreak-->anterior width 0.21, posterior width 0.25, length 0.29. Chelicerae dark brown, with 3 promarginal teeth and 1 retromargianal tooth (Fig. <xref ref-type="fig" rid="F4">14</xref>). Endites yellowish brown, almost parallel (Fig. <xref ref-type="fig" rid="F3">10</xref>). Labium brown, longer than wide, ligulate (Fig. <xref ref-type="fig" rid="F3">10</xref>). Sternum brown, with some dark bristles, anterior straight and posterior subacute (Fig. <xref ref-type="fig" rid="F3">10</xref>). Legs femur, coxae I and II dark brown, others yellow. Trochanters I and II without ventral notch, trochanters III and IV with a shallow ventral notch. Leg spination: femur: I, II, III d1-1-1; IV d1-0-0; tibia: I v2-2-1; II v2-2-1; III d1-0-0, p0-1-0, v0-2-0; IVv1-2-1, r1-1-0; metatarsi: Iv0-1-0; II v1-0-0; III d0-1-0, p1-0-1, v2-0-0, r1-0-0; IV d1-0-0, p1-0-1, r0-1-0. Legs length: I 4.85 (1.50, 1.79, 0.91, 0.65), II 4.82 (1.50, 1.76, 0.91, 0.65), III 4.7 (1.32, 1.51, 1.22, 0.65), IV 6.11 (1.75, 2.00, 1.71, 0.65). Dorsum of opisthosoma (Fig. <xref ref-type="fig" rid="F5">18</xref>) brown, long oval, with three pairs of muscle impressions and a scutum about three-fifths of whole abdominal length, without obvious markings. Venter pale brown.</p><fig id="F5" position="float" orientation="portrait"><label>Figures 17–20.</label><caption><p><italic><tp:taxon-name><tp:taxon-name-part taxon-name-part-type="genus">Hitobia</tp:taxon-name-part> <tp:taxon-name-part taxon-name-part-type="species">makotoi</tp:taxon-name-part></tp:taxon-name></italic> Kamura, 2011 <bold>17</bold> female body, dorsal view <bold>18</bold> prosoma, ventral view <bold>19</bold> epigyne, ventral view <bold>20</bold> vulva, dorsal view. Scale bars: 0.5 mm (<bold>17</bold>–<bold>18</bold>); 0.1 mm (<bold>19</bold>–<bold>20</bold>).</p></caption><graphic xmlns:xlink="http://www.w3.org/1999/xlink" xlink:href="zookeys-464-025-g005.jpg" position="float" orientation="portrait" xlink:type="simple" id="oo_35542.jpg"/></fig><p>Male palp (Figs <xref ref-type="fig" rid="F3">11</xref>–<xref ref-type="fig" rid="F3">12</xref>, <xref ref-type="fig" rid="F4">15</xref>–<xref ref-type="fig" rid="F4">16</xref>): tibia short and strong, with several long prolatral macrosetae, the retrolateral apophysis long and bearing a tuft of long bristles on the swollen base. Cymbial tip with three thick setae. Embolus thin, twisted in middle part and the distal part covered by large conductor is, membranous, almost triangular in ventral view.</p><p><bold>Female:</bold> Unknown.</p></tp:treatment-sec><tp:treatment-sec sec-type="Distribution"><title>Distribution.</title><p>China (Yunnan).</p><!--PageBreak--></tp:treatment-sec><ref-list><ref id="B10"><mixed-citation xmlns:xlink="http://www.w3.org/1999/xlink" xlink:type="simple"><person-group><name name-style="western"><surname>Yin</surname><given-names>CM</given-names></name><name name-style="western"><surname>Peng</surname><given-names>XJ</given-names></name><name name-style="western"><surname>Yan</surname><given-names>HM</given-names></name><name name-style="western"><surname>Bao</surname><given-names>YH</given-names></name><name name-style="western"><surname>Xu</surname><given-names>X</given-names></name><name name-style="western"><surname>Tang</surname><given-names>G</given-names></name><name name-style="western"><surname>Zhou</surname><given-names>SQ</given-names></name><name name-style="western"><surname>Liu</surname><given-names>P</given-names></name></person-group> (<year>2012</year>) <source>Fauna Hunan: <tp:taxon-name><tp:taxon-name-part taxon-name-part-type="order">Araneae</tp:taxon-name-part></tp:taxon-name> in Hunan, China.</source><publisher-name>Hunan Science and Technology Press</publisher-name>, <publisher-loc>Changsha</publisher-loc>, <size units="page">1590 pp</size>.</mixed-citation></ref></ref-list></tp:taxon-treatment>
