# Supplementary material for: Three species of Hitobia Kamura, 1992 (Araneae, Gnaphosidae) from south-west China
Source: Zookeys. 2014 Dec 16;(464):25–34. doi: 10.3897/zookeys.464.8403 (PMC4284633; doi:10.3897/zookeys.464.8403)
Supplement: XML Treatment for Hitobia makotoi [file zookeys.464.8403-treatment3.xml]

<!DOCTYPE tp:taxon-treatment
  PUBLIC "-//TaxonX//DTD Taxonomic Treatment Publishing DTD v0 20100105//EN" "tax-treatment-NSO.dtd">
<tp:taxon-treatment xmlns:tp="http://www.plazi.org/taxpub"><tp:treatment-meta><kwd-group><label>Taxon classification</label><kwd><named-content content-type="kingdom">Animalia</named-content></kwd><kwd><named-content content-type="order">Araneae</named-content></kwd><kwd><named-content content-type="family">Gnaphosidae</named-content></kwd></kwd-group><mixed-citation publication-type="journal"><person-group><name><surname>Wang</surname><given-names>Cheng</given-names></name><name><surname>Peng</surname><given-names>Xian-Jin</given-names></name></person-group><article-title>Three species of <italic><tp:taxon-name><tp:taxon-name-part taxon-name-part-type="genus">Hitobia</tp:taxon-name-part></tp:taxon-name></italic> Kamura, 1992 (<tp:taxon-name><tp:taxon-name-part taxon-name-part-type="order">Araneae</tp:taxon-name-part></tp:taxon-name>, <tp:taxon-name><tp:taxon-name-part taxon-name-part-type="family">Gnaphosidae</tp:taxon-name-part></tp:taxon-name>) from south-west China</article-title><source>Zookeys</source><day>16</day><month>12</month><year>2014</year><volume>2014</volume><issue>464</issue><fpage>25</fpage><lpage>34</lpage><pub-id pub-id-type="doi">10.3897/zookeys.464.8403</pub-id></mixed-citation></tp:treatment-meta><tp:nomenclature><tp:taxon-name>
                            <tp:taxon-name-part taxon-name-part-type="genus">Hitobia</tp:taxon-name-part>
                            <tp:taxon-name-part taxon-name-part-type="species">makotoi</tp:taxon-name-part>
                        </tp:taxon-name><tp:taxon-authority>Kamura, 2011</tp:taxon-authority><xref ref-type="fig" rid="F5">Figs 17</xref><xref ref-type="fig" rid="F6">–23</xref><tp:nomenclature-citation-list><tp:nomenclature-citation><tp:taxon-name><tp:taxon-name-part taxon-name-part-type="genus">Hitobia</tp:taxon-name-part> <tp:taxon-name-part taxon-name-part-type="species">makotoi</tp:taxon-name-part></tp:taxon-name><comment> Kamura, 2011: 104, f. 3–7 (Df).</comment></tp:nomenclature-citation></tp:nomenclature-citation-list></tp:nomenclature><tp:treatment-sec sec-type="Material examined"><title>Material examined.</title><p>1♀, <bold>China, Yunnan:</bold> Tengchong County, Qingshui Township, Rehai area, Liangyong Village (<named-content xmlns:xlink="http://www.w3.org/1999/xlink" content-type="dwc:verbatimCoordinates" xlink:type="simple">24°94.919'N, 98°44.921'E</named-content>, 1450 m), 1 June 2006, D. H. Kavanaugh, R. L. Brett, Dazhi Dong leg.</p><!--PageBreak--></tp:treatment-sec><tp:treatment-sec sec-type="Description"><title>Description.</title><p><bold>Female:</bold> Total length 5.08. Prosoma 2.28 long, 1.45 wide. Opisthosoma 2.63 long, 1.47 wide. Clypeus 0.06 high. Carapace blackish brown, long oval, widest at coxae II and III, covered with some white hair. Fovea, cervical grooves indistinct. AER and PER both slightly recurved, wider posteriorly. Eyes sizes and interdistances: AME <!--PageBreak-->0.09, ALE 0.09, PME 0.07, PLE 0.08, AME–AME 0.03, AME–ALE 0.01, PME–PME 0.08, PME–PLE 0.09, ALE–PLE 0.13. MOA anterior width 0.18, posterior width 0.21, length 0.23. Chelicerae dark brown, with 3 promarginal teeth and 1 retromarginal (Fig. <xref ref-type="fig" rid="F6">21</xref>). Endites narrowed medianly and slightly convergent apically, almost parallel (Fig. <xref ref-type="fig" rid="F5">18</xref>). Labium yellowish brown, longer than wide, ligulate (Fig. <xref ref-type="fig" rid="F5">18</xref>). Sternum colored as labium, with some dark bristles, anterior straight and posterior subacute (Fig. <xref ref-type="fig" rid="F5">18</xref>). Legs femur, trochanters I and II, coxae I and II brown, others light yellow. Trochanters I and II without ventral notch, trochanters III and IV with a shallow ventral notch. Legs spinnation: femur: I, II v1-1-1; III d1-1-1, p0-0-1; IV d1-1-1, r0-0-1; patella: I, II, III, IV; tibia: I v1-1-1; II v1-0-0; III d1-1-0, p1-0-0, v1-2-1, r1-1-1; IV v1-0-2, r0-1-1; metatarsi: I d0-1-0; II v1-0-0; III d0-1-1, p0-1-1, v1-0-2, r1-0-1; IV d1-1-0, p0-1-0, v0-2-1, r0-0-1. Measurements of legs: I 4.36 (1.35, 1.65, 0.75, 0.61), II 4.28 (1.30, 1.62, 0.75, 0.61), III 4.21 (1.15, 1.31, 1.00, 0.75), IV 5.30 (1.75, 1.85, 1.00, 0.70). Dorsum of opisthosoma (Fig. <xref ref-type="fig" rid="F5">17</xref>) grayish brown, long oval, with three pairs of muscle impressions at central part and one narrow transverse white stripe posteriorly, covered with recumbent hair. Venter pale brown. Spinneret cylindrical, median spinneret long, with spigots on distal part, blackish brow.</p><fig id="F6" position="float" orientation="portrait"><label>Figures 21–23.</label><caption><p><italic><tp:taxon-name><tp:taxon-name-part taxon-name-part-type="genus">Hitobia</tp:taxon-name-part> <tp:taxon-name-part taxon-name-part-type="species">makotoi</tp:taxon-name-part></tp:taxon-name></italic> Kamura, 2011, <bold>21</bold> left chelicera, posterior view <bold>22</bold> epigynum, ventral view <bold>23</bold> vulva, dorsal view. Scale bars: 0.1 mm (<bold>21</bold>–<bold>23</bold>). <bold>C</bold> concavity <bold>FD</bold> fertilization ducts <bold>H</bold> hood <bold>S</bold> spermathecae.</p></caption><graphic xmlns:xlink="http://www.w3.org/1999/xlink" xlink:href="zookeys-464-025-g006.jpg" position="float" orientation="portrait" xlink:type="simple" id="oo_35543.jpg"/></fig><p>Epigyne (Figs <xref ref-type="fig" rid="F5">19</xref>–<xref ref-type="fig" rid="F5">20</xref>, <xref ref-type="fig" rid="F6">22</xref>–<xref ref-type="fig" rid="F6">23</xref>) longer than wide, with a distinct anterior hood, and shallow longitudinal concavity in median part. Spermathecae big, elongated and the distal parts close to each other.</p><p><bold>Male:</bold> Unknown.</p></tp:treatment-sec><tp:treatment-sec sec-type="Distribution"><title>Distribution.</title><p>China (Yunnan), Japan (Amami-öshima Is.).</p><fig id="F7" position="float" orientation="portrait"><label>Figure 24.</label><caption><p>Distribution records of the three species of genus <italic><tp:taxon-name><tp:taxon-name-part taxon-name-part-type="genus">Hitobia</tp:taxon-name-part></tp:taxon-name></italic> from south-west China. ▲ <italic><tp:taxon-name><tp:taxon-name-part taxon-name-part-type="genus">Hitobia</tp:taxon-name-part> <tp:taxon-name-part taxon-name-part-type="species">hirtella</tp:taxon-name-part></tp:taxon-name></italic>; ■ <italic><tp:taxon-name><tp:taxon-name-part taxon-name-part-type="genus">Hitobia</tp:taxon-name-part> <tp:taxon-name-part taxon-name-part-type="species">tengchong</tp:taxon-name-part></tp:taxon-name></italic>; ● <italic><tp:taxon-name><tp:taxon-name-part taxon-name-part-type="genus">Hitobia</tp:taxon-name-part> <tp:taxon-name-part taxon-name-part-type="species">makotoi</tp:taxon-name-part></tp:taxon-name></italic>.</p></caption><graphic xmlns:xlink="http://www.w3.org/1999/xlink" xlink:href="zookeys-464-025-g007.jpg" position="float" orientation="portrait" xlink:type="simple" id="oo_35544.jpg"/></fig></tp:treatment-sec><tp:treatment-sec sec-type="Comments"><title>Comments.</title><p>Although the spermathecae of the specimen are smaller, the distal parts close to each other (almost parallel to each other in the original description of <xref ref-type="bibr" rid="B4">Kamura (2011)</xref>), the following characters of the specimen are almost as same as those described in the original description: the position and form of stripes on the dorsum of opisthosoma; epigyne with a distinct anterior hood, a shallow longitudinal concavity in median part, copulatory opening indistinct; hence the specimen was identified as <italic><tp:taxon-name><tp:taxon-name-part taxon-name-part-type="genus">Hitobia</tp:taxon-name-part> <tp:taxon-name-part taxon-name-part-type="species">makotoi</tp:taxon-name-part></tp:taxon-name></italic> Kamura, 2011.</p></tp:treatment-sec><tp:treatment-sec><!--Section generated to contain objects referenced in tp:taxon-treatment.--><fig id="F5" position="float" orientation="portrait"><label>Figures 17–20.</label><caption><p><italic><tp:taxon-name><tp:taxon-name-part taxon-name-part-type="genus">Hitobia</tp:taxon-name-part> <tp:taxon-name-part taxon-name-part-type="species">makotoi</tp:taxon-name-part></tp:taxon-name></italic> Kamura, 2011 <bold>17</bold> female body, dorsal view <bold>18</bold> prosoma, ventral view <bold>19</bold> epigyne, ventral view <bold>20</bold> vulva, dorsal view. Scale bars: 0.5 mm (<bold>17</bold>–<bold>18</bold>); 0.1 mm (<bold>19</bold>–<bold>20</bold>).</p></caption><graphic xmlns:xlink="http://www.w3.org/1999/xlink" xlink:href="zookeys-464-025-g005.jpg" position="float" orientation="portrait" xlink:type="simple" id="oo_35542.jpg"/></fig></tp:treatment-sec><ref-list><ref id="B4"><mixed-citation xmlns:xlink="http://www.w3.org/1999/xlink" xlink:type="simple"><person-group><name name-style="western"><surname>Kamura</surname><given-names>T</given-names></name></person-group> (<year>2011</year>) <article-title>Two new species of the genera <italic><tp:taxon-name><tp:taxon-name-part taxon-name-part-type="genus">Drassyllus</tp:taxon-name-part></tp:taxon-name></italic> and <italic><tp:taxon-name><tp:taxon-name-part taxon-name-part-type="genus">Hitobia</tp:taxon-name-part></tp:taxon-name></italic> (<tp:taxon-name><tp:taxon-name-part taxon-name-part-type="order">Araneae</tp:taxon-name-part></tp:taxon-name>: <tp:taxon-name><tp:taxon-name-part taxon-name-part-type="family">Gnaphosidae</tp:taxon-name-part></tp:taxon-name>) from Amami-ôshima Island, southwest Japan [J].</article-title><source>Acta Arachnologica</source><volume>60</volume>(<issue>2</issue>): <fpage>103</fpage>–<lpage>106</lpage>. doi: <ext-link ext-link-type="doi" xlink:href="10.2476/asjaa.60.103" xlink:type="simple">10.2476/asjaa.60.103</ext-link></mixed-citation></ref></ref-list></tp:taxon-treatment>
